# Supplementary material for: Optical Characterization of ALD-Coated Nanoporous Alumina Structures: Effect of Sample Geometry or Coated Layer Material
Source: Micromachines (Basel). 2023 Apr 12;14(4):839. doi: 10.3390/mi14040839 (PMC10143564; doi:10.3390/mi14040839)
Supplement: Supplementary file 1 [file micromachines-14-00839-s001.zip]

Archive with 1 entries (1 files):
- micromachines-2295331-supplementary.pdf
